# Supplementary material for: ANGIOGENES: knowledge database for protein-coding and noncoding RNA genes in endothelial cells
Source: Sci Rep. 2016 Sep 1;6:32475. doi: 10.1038/srep32475 (PMC5007478; doi:10.1038/srep32475)
Supplement: Supplementary Dataset 2 [file srep32475-s3.zip]

Archive with 3 entries (2 files):
- Supplementary_Tables.xlsx
- __MACOSX/
- __MACOSX/._Supplementary_Tables.xlsx
