# Supplementary material for: ANGIOGENES: knowledge database for protein-coding and noncoding RNA genes in endothelial cells
Source: Sci Rep. 2016 Sep 1;6:32475. doi: 10.1038/srep32475 (PMC5007478; doi:10.1038/srep32475)
Supplement: Supplementary Dataset 2 [file srep32475-s3.zip › Supplementary_Tables.xlsx]

## Sheet: Table_Legend
			Supplementary Table S1. List of NGS data sets used for ANGIOGENES
			Supplementary Table S2. Links to the queries used in the manuscript.

## Sheet: Supplementary_Table_S1
Study (Accession ID)	SRA Accession ID	Type of NGS	Type of Sequencing	Tax_ID	Organism	Cell Line Name	Tissue	Cell Type	Condition
SRP037718	SRR1168225	Illumina Genome Analyzer IIx	SINGLE	9606	Human	HAoEC	Heart	Aortic endothelial cells	SAHA treatment
SRP037718	SRR1168226	Illumina Genome Analyzer IIx	SINGLE	9606	Human	HAoEC	Heart	Aortic endothelial cells	SAHA treatment
SRP037718	SRR1168227	Illumina Genome Analyzer IIx	SINGLE	9606	Human	HAoEC	Heart	Aortic endothelial cells	SAHA treatment
SRP037718	SRR1168228	Illumina Genome Analyzer IIx	SINGLE	9606	Human	HAoEC	Heart	Aortic endothelial cells	Normal
SRP037718	SRR1168229	Illumina Genome Analyzer IIx	SINGLE	9606	Human	HAoEC	Heart	Aortic endothelial cells	Normal
SRP037718	SRR1168230	Illumina Genome Analyzer IIx	SINGLE	9606	Human	HAoEC	Heart	Aortic endothelial cells	Normal
SRP042579	SRR1303625	Illumina Genome Analyzer	SINGLE	9606	Human	BECs	Skin	Neonatal dermal blood vascular endothelial cells (BECs)	Normal
SRP042579	SRR1303626	Illumina Genome Analyzer	SINGLE	9606	Human	BECs	Skin	Neonatal dermal blood vascular endothelial cells (BECs)	Under laminar flow
SRP049514	SRR1640082	Illumina HiSeq 2500	SINGLE	9606	Human	HUVEC	Umbilical vein	Vascular endothelial cells	siScr
SRP049514	SRR1640083	Illumina HiSeq 2500	SINGLE	9606	Human	HUVEC	Umbilical vein	Vascular endothelial cells	siScr
SRP049514	SRR1640084	Illumina HiSeq 2500	SINGLE	9606	Human	HUVEC	Umbilical vein	Vascular endothelial cells	siScr
SRP049514	SRR1640085	Illumina HiSeq 2500	SINGLE	9606	Human	HUVEC	Umbilical vein	Vascular endothelial cells	EPAS1 KD
SRP049514	SRR1640086	Illumina HiSeq 2500	SINGLE	9606	Human	HUVEC	Umbilical vein	Vascular endothelial cells	EPAS1 KD
SRP049514	SRR1640087	Illumina HiSeq 2500	SINGLE	9606	Human	HUVEC	Umbilical vein	Vascular endothelial cells	EPAS1 KD
SRP007461	SRR307905	Illumina HiSeq 2500	PAIRED	9606	Human	HUVEC	Umbilical vein	Vascular endothelial cells	cell polyAplus
SRP007461	SRR307906	Illumina HiSeq 2500	PAIRED	9606	Human	HUVEC	Umbilical vein	Vascular endothelial cells	cell polyAplus
SRP007461	SRR307909	Illumina HiSeq 2500	PAIRED	9606	Human	HUVEC	Umbilical vein	Vascular endothelial cells	cell polyAminus
SRP007461	SRR307910	Illumina HiSeq 2500	PAIRED	9606	Human	HUVEC	Umbilical vein	Vascular endothelial cells	cell polyAminus
SRP007461	SRR307917	Illumina HiSeq 2500	PAIRED	9606	Human	HUVEC	Umbilical vein	Vascular endothelial cells	cytosol polyAplus
SRP007461	SRR307918	Illumina HiSeq 2500	PAIRED	9606	Human	HUVEC	Umbilical vein	Vascular endothelial cells	cytosol polyAplus
SRP007461	SRR317036	Illumina HiSeq 2500	PAIRED	9606	Human	HUVEC	Umbilical vein	Vascular endothelial cells	cytosol polyAminus
SRP007461	SRR317066	Illumina HiSeq 2500	PAIRED	9606	Human	HUVEC	Umbilical vein	Vascular endothelial cells	nucleus polyAminus
SRP007461	SRR317067	Illumina HiSeq 2500	PAIRED	9606	Human	HUVEC	Umbilical vein	Vascular endothelial cells	nucleus polyAminus
SRP007461	SRR317068	Illumina HiSeq 2500	PAIRED	9606	Human	HUVEC	Umbilical vein	Vascular endothelial cells	nucleus polyAplus
SRP007461	SRR317069	Illumina HiSeq 2500	PAIRED	9606	Human	HUVEC	Umbilical vein	Vascular endothelial cells	nucleus polyAplus
SRP012295	SRR488566	Illumina Genome Analyzer IIx	SINGLE	9606	Human	HAoEC	Heart	Aortic endothelial cells	TSA treatment
SRP012295	SRR488567	Illumina Genome Analyzer IIx	SINGLE	9606	Human	HAoEC	Heart	Aortic endothelial cells	TSA treatment
SRP012295	SRR488568	Illumina Genome Analyzer IIx	SINGLE	9606	Human	HAoEC	Heart	Aortic endothelial cells	TSA treatment
SRP012295	SRR488569	Illumina Genome Analyzer IIx	SINGLE	9606	Human	HAoEC	Heart	Aortic endothelial cells	Normal
SRP012295	SRR488570	Illumina Genome Analyzer IIx	SINGLE	9606	Human	HAoEC	Heart	Aortic endothelial cells	Normal
SRP012295	SRR488571	Illumina Genome Analyzer IIx	SINGLE	9606	Human	HAoEC	Heart	Aortic endothelial cells	Normal
SRP007461	SRR545717	Illumina HiSeq 2000	PAIRED	9606	Human	HAoEC	Heart	Aortic endothelial cells	Normal
SRP007461	SRR545718	Illumina HiSeq 2000	PAIRED	9606	Human	HAoEC	Heart	Aortic endothelial cells	Normal
SRP015904	SRR576790	Illumina HiSeq 2500	PAIRED	9606	Human	HUVEC	Umbilical vein	Vascular endothelial cells	Normal
SRP015904	SRR576791	Illumina HiSeq 2500	PAIRED	9606	Human	HUVEC	Umbilical vein	Vascular endothelial cells	VEGF treatment 1h
SRP015904	SRR576792	Illumina HiSeq 2500	PAIRED	9606	Human	HUVEC	Umbilical vein	Vascular endothelial cells	VEGF treatment 4h
SRP015904	SRR576793	Illumina HiSeq 2500	PAIRED	9606	Human	HUVEC	Umbilical vein	Vascular endothelial cells	VEGF treatment 12h
SRP015909	SRR576926	Illumina HiSeq 2500	PAIRED	9606	Human	HUVEC	Umbilical vein	Vascular endothelial cells	siScr
SRP015909	SRR576927	Illumina HiSeq 2500	PAIRED	9606	Human	HUVEC	Umbilical vein	Vascular endothelial cells	WTAP
SRP015909	SRR576928	Illumina HiSeq 2500	PAIRED	9606	Human	HUVEC	Umbilical vein	Vascular endothelial cells	Virilizer
SRP018359	SRR656272	Illumina HiSeq 2500	SINGLE	9606	Human	HUVEC	Umbilical vein	Vascular endothelial cells	Normal
SRP018359	SRR656274	Illumina HiSeq 2000	SINGLE	9606	Human	HHSEC	Liver	Hepatic sinusoidal endothelial cells	Normal
SRP019374	SRR773860	Illumina HiSeq 2500	SINGLE	9606	Human	HMVEC-D	Skin	Dermal microvascular endothelial cells	Normal
SRP017631	SRR882012	Illumina HiSeq 2500	SINGLE	9606	Human	HUVEC	Umbilical vein	Vascular endothelial cells	Normal
SRP033200	SRR1033795	Illumina HiSeq 2000	PAIRED	10090	Mouse	Tie2+ EC	Cerebral cortex	Bone Marrow Endothelial Cells	Normal
SRP033200	SRR1033796	Illumina HiSeq 2000	PAIRED	10090	Mouse	Tie2+ EC	Cerebral cortex	Bone Marrow Endothelial Cells	Normal
SRP049514	SRR1640073	Illumina HiSeq 2500	SINGLE	10090	Mouse	C166	Yolk sac	endothelial	Normal
SRP049514	SRR1640074	Illumina HiSeq 2500	SINGLE	10090	Mouse	C166	Yolk sac	endothelial	Normal
SRP049514	SRR1640075	Illumina HiSeq 2500	SINGLE	10090	Mouse	C166	Yolk sac	endothelial	Normal
SRP049514	SRR1640076	Illumina HiSeq 2500	SINGLE	10090	Mouse	C166	Yolk sac	endothelial	EPAS1 KD
SRP049514	SRR1640077	Illumina HiSeq 2500	SINGLE	10090	Mouse	C166	Yolk sac	endothelial	EPAS1 KD
SRP049514	SRR1640078	Illumina HiSeq 2500	SINGLE	10090	Mouse	C166	Yolk sac	endothelial	EPAS1 KD
SRP052230	SRR1758432	Illumina HiSeq 2500	SINGLE	10090	Mouse	Tie2+ EC	kidney	Bone Marrow Endothelial Cells	Normal
SRP052230	SRR1758433	Illumina HiSeq 2500	SINGLE	10090	Mouse	Tie2+ EC	kidney	Bone Marrow Endothelial Cells	Normal
SRP022898	SRR858765	Illumina HiSeq 2000	PAIRED	10090	Mouse	mES	Embryoid body	Normal	Normal
SRP022898	SRR858766	Illumina HiSeq 2000	PAIRED	10090	Mouse	mES	Embryoid body	SclKO	SclKO
SRP022898	SRR858767	Illumina HiSeq 2000	PAIRED	10090	Mouse	mES	Embryoid body	Gata1&2KO	Gata1&2KO
SRP053359	SRR1793799	Illumina HiSeq 2500	SINGLE	7955	Zebrafish	LECs	Lymphatic	Ventral endothelial cells	FACS isolation of Kaede photconverted red ECs
SRP053359	SRR1793800	Illumina HiSeq 2500	SINGLE	7955	Zebrafish	LECs	Lymphatic	Ventral endothelial cells	FACS isolation of Kaede photconverted red ECs
SRP053359	SRR1793801	Illumina HiSeq 2500	SINGLE	7955	Zebrafish	LECs	Lymphatic	Dorsal endothelial cells	FACS isolation of Kaede photconverted red ECs
SRP053359	SRR1793802	Illumina HiSeq 2500	SINGLE	7955	Zebrafish	LECs	Lymphatic	Dorsal endothelial cells	FACS isolation of Kaede photconverted red ECs
SRP016134	SRR594769	Illumina Genome Analyzer IIx	SINGLE	7955	Zebrafish	Unknown1	Pharyngeal arch	GFP+	Normal
SRP016134	SRR594771	Illumina Genome Analyzer IIx	SINGLE	7955	Zebrafish	Unknown2	Pharyngeal arch	GFP-	Normal

## Sheet: Supplementary_Table_S2
Query	Link
EXPRESSED:"HUVEC--Umbilical vein--cell polyAplus"	http://angiogenes.uni-frankfurt.de/gene?search=EXPRESSED%3A%22HUVEC--Umbilical+vein--cell+polyAplus%22&rows_per_page_int=10&page_number=0
EXPRESSED:"HUVEC--Umbilical vein--cell polyAminus"	http://angiogenes.uni-frankfurt.de/gene?search=EXPRESSED%3A%22HUVEC--Umbilical+vein--cell+polyAminus%22&rows_per_page_int=10&page_number=0
EXPRESSED:"HUVEC--Umbilical vein--nucleus polyAminus"	http://angiogenes.uni-frankfurt.de/gene?search=EXPRESSED%3A%22HUVEC--Umbilical+vein--nucleus+polyAminus%22&rows_per_page_int=10&page_number=0
EXPRESSED:"HUVEC--Umbilical vein--nucleus polyAplus"	http://angiogenes.uni-frankfurt.de/gene?search=EXPRESSED%3A%22HUVEC--Umbilical+vein--nucleus+polyAplus%22&rows_per_page_int=10&page_number=0
EXPRESSED:"HUVEC--Umbilical vein--cytosol polyAplus"	http://angiogenes.uni-frankfurt.de/gene?search=EXPRESSED%3A%22HUVEC--Umbilical+vein--cytosol+polyAplus%22&rows_per_page_int=10&page_number=0
EXPRESSED:"HUVEC--Umbilical vein--cytosol polyAminus"	http://angiogenes.uni-frankfurt.de/gene?search=EXPRESSED%3A%22HUVEC--Umbilical+vein--cytosol+polyAminus%22&rows_per_page_int=10&page_number=0
SPECIFIC:"HUVEC--Umbilical vein--nucleus polyAminus" and not EXPRESSED:"HUVEC--Umbilical vein--cell polyAplus" and not EXPRESSED:"HUVEC--Umbilical vein--cell polyAminus" and not EXPRESSED:HUVEC--Umbilical vein--nucleus polyAplus" and not EXPRESSED:HUVEC--Umbilical vein--cytosol polyAplus" and not EXPRESSED:HUVEC--Umbilical vein--cytosol polyAminus"	http://angiogenes.uni-frankfurt.de/gene?search=SPECIFIC%3A%22HUVEC--Umbilical+vein--nucleus+polyAminus%22+%0D%0Aand+not+EXPRESSED%3A%22HUVEC--Umbilical+vein--cell+polyAplus%22+%0D%0Aand+not+EXPRESSED%3A%22HUVEC--Umbilical+vein--cell+polyAminus%22+%0D%0Aand+not+EXPRESSED%3A%22HUVEC--Umbilical+vein--nucleus+polyAplus%22+%0D%0Aand+not+EXPRESSED%3A%22HUVEC--Umbilical+vein--cytosol+polyAplus%22+%0D%0A…
(BIOTYPE:lincRNA or BIOTYPE:processed_transcript or BIOTYPE:3prime_overlapping_ncrna or BIOTYPE:antisense or BIOTYPE:non_coding or BIOTYPE:retained_intron or BIOTYPE:sense_intronic or BIOTYPE:sense_overlapping)	http://angiogenes.uni-frankfurt.de/gene?search=%28BIOTYPE%3AlincRNA+or+BIOTYPE%3Aprocessed_transcript+%0D%0A++++or+BIOTYPE%3A3prime_overlapping_ncrna+%0D%0A++++or+BIOTYPE%3Aantisense+%0D%0A++++or+BIOTYPE%3Anon_coding+%0D%0A++++or+BIOTYPE%3Aretained_intron+%0D%0A++++or+BIOTYPE%3Asense_intronic+%0D%0A++++or+BIOTYPE%3Asense_overlapping%29&rows_per_page_int=10&page_number=0s
